# Supplementary material for: Percutaneous Ultrasound-Guided Radiofrequency Ablation as a Therapeutic Approach for the Management of Insulinomas and Associated Metastases in Dogs
Source: Animals (Basel). 2024 Nov 16;14(22):3301. doi: 10.3390/ani14223301 (PMC11591051; doi:10.3390/ani14223301)
Supplement: Supplementary file 1 [file animals-14-03301-s001.zip]

Archive with 1 entries (1 files):
- animals-3243177-supplementary.mp4
